# Supplementary material for: Visualization of early influenza A virus trafficking in human dendritic cells using STED microscopy
Source: PLoS One. 2017 Jun 7;12(6):e0177920. doi: 10.1371/journal.pone.0177920 (PMC5462357; doi:10.1371/journal.pone.0177920)
Supplement: S1 Table — (A) Total number of NP+ signals in MDDCs exposed to replicating IAV (corresponding to Fig 2C). (B) The percentage of NP+ signals in each volume of a cell also coinciding with EEA1+ signals out of total NP+ signals (corresponding to Fig 4B). (C) The percentage of NP+ signals in each volume of a cell also coinciding with LAMP1+ signals out of total NP+ signals (corresponding to Fig 5B). (XLSX) [file pone.0177920.s002.xlsx]

## Sheet: S1A
		S1 Table A. Total no. of NP+ signals (for Figure 2C)
		Cell #	5 min	10 min	15 min	30 min	240 min
		1	80	94	117	120	289
		2	40	20	145	47	222
		3	36	41	78	101	114
		4	27	44	35	61	38
		5	51	98	35	43	186
		6	35	28	42	30	317
		7	31	42	35	75	300
		8	50	78	42	56	160
		9	68	45	83	42	145
		10	75	77	51	81	130
		11	70	45	121	51	143
		12	51	47	145	84	192
		13	52	81	115	36	126
		14	34	39	145	45	132
		15	94	35	57	30
		16	85	36	123	50
		17	36	142	98	45
		18	20	67	210	22
		19	87	32	111	75
		20	43	22	86	36
		21	22	43	85	30
		22	34	70	94	59
		23	46	38	140	45
		24	51	34	89	106
		25	83	27	46	79
		26	17	82	189	35
		27	77	33	170	57
		28	25	30	82	58
		29	14	48	61	64
		30	9	72	183	58
		31	248	63	80	61
		32	202	93	184	74
		33	99	106	103	187
		34	58	145	154	90
		35	36	75	68	161
		36	128	154	89	77
		37	143	122	200	92
		38	40	102	168	231
		39	173	166	133	235
		40	123	113	78	212
		41	58	136	72	224
		42	119	75	59	141
		43	74	187	122	206
		44	62	67	61	229
		45	75	60	41	202
		46	137	124	77	268
		47	82	224	112	224
		48	85	180	90	68
		49	199	241	76	168
		50	98	254	116	160
		51	237	153	32	106
		52	143	143	112	223
		53	109	115	130	225
		54	85	151	113	149
		55	197	75	84	189
		56	125	48	99	223
		57	197	98	60	331
		58	145	88	136	295
		59	243	279	56	157
		60	158	86	36	253
		61	115	87	74	171
		62	129	102	282	317
		63		103	89	233
		64		139	170	184
		65		96	200	218
		66		189	253	378
		67		94	102	262
		68		117	147	280
		69		61	105	307
		70		76	178	390
		71		106	68	289
		72		99	120	292
		73		95	329	389
		74		95	153	371
		75		50	106	304
		76		52	143	150
		77		72	76	103
		78		88	145	251
		79		36	241	149
		80		77	71	153
		81		44	383	166
		82		94	86	177
		83		80	151	188
		84		112	227	242
		85		84	147	128
		86		58	56	108
		87		101	168	75
		88		102	119	156
		89		61	202	150
		90		30	165	195
		MEDIAN	76	81.5	108.5	150	152.5

## Sheet: S1B
		S2 Table B. Percentage of EEA1+ out of total NP+ signals (for Figure 4B)
		Cell #	0 min	5 min	10 min	15 min	30 min	240 min	NH4Cl
		1	25	17.5	14.8936	50.4273	22.5	25.2595	17.92
		2	11.1111	70	10	58.6207	36.1702	13.5135	3.96
		3	16.6667	77.7778	14.6341	61.5385	19.802	7.01754	12.63
		4		11.1111	65.9091	17.1429	13.1148	15.7895	5.13
		5		52.9412	8.16327	17.1429	41.8605	1.6129	3.21
		6		25.7143	17.8571	42.8571	56.6667	1.57729	2
		7		9.67742	14.2857	11.4286	8	0.666667	3.72
		8		18	64.1026	19.0476	23.2143	17.5	4.73
		9		14.7059	57.7778	84.3374	23.8095	6.89655	4.97
		10		68	36.3636	21.5686	34.5679	2.30769
		11		64.2857	2.22222	63.6364	13.7255	1.58
		12		45.098	2.12766	61.3793	36.9048	0.67
		13		30.7692	77.7778	58.2609	52.7778	17.5
		14		5.88235	74.359	68.2759	13.3333	6.9
		15		70.2128	60	24.5614	36.6667	2.31
		16		69.4118	5.55556	37.3984	58
		17		50	82.3944	20.4082	15.5556
		18		75	67.1642	50	18.1818
		19		78.1609	6.25	12.6126	9.33333
		20		67.4419	50	53.4884	44.4444
		21		31.8182	23.2558	37.6471	33.3333
		22		82.3529	57.1429	42.5532	35.5932
		23		78.2609	13.1579	57.8571	24.4444
		24		86.2745	20.5882	59.5506	11.3208
		25		89.1566	33.3333	23.913	31.6456
		26		47.0588	73.1707	14.2857	14.2857
		27		71.4286	24.2424	44.1176	19.2982
		28		56	10	57.3171	5.17241
		29		78.5714	35.4167	19.6721	42.1875
		30		55.5556	4.16667	40.9836	18.9655
		31		48.3871	26.9841	33.75	3.27869
		32		11.8812	29.0323	3.26087	0
		33		15.1515	43.3962	28.1553	3.74332
		34			15.8621	11.6883	2.22222
		35			12	5.88235	3.72671
		36			11.6883	13.4832	0
		37			13.9344	2.5	7.6087
		38			3.92157	5.35714	7.79221
		39			13.253	1.50376	2.12766
		40			18.5841	7.69231	4.24528
		41			19.1177	5.55556	0.446429
		42			13.3333	5.08475	7.0922
		43			13.9037	6.55738	5.33981
		44			8.95522	18.0328	0.873362
		45			16.6667	17.0732	0.990099
		46			29.0323	6.49351	7.46269
		47			58.4821	8.92857	3.57143
		48			59.4444	15.5556	1.47059
		49			61.8257	5.26316	4.16667
		50			58.6614	12.931	3.75
		51			36.6013	15.625	0.943396
		52			20.2797	6.25	14.7982
		53			66.087	3.84615	4.88889
		54			25.8278	7.07965	2.01342
		55			41.3333	14.2857	2.6455
		56			50	9.09091	3.58744
		57			87.7551	70	1.20846
		58			48.8636	28.6765	2.71186
		59			16.4875	14.2857	2.54777
		60			74.4186	11.1111	9.88142
		MEDIAN	16.6667	55.5556	25.0351	17.5878	8.66667	6.89655	4.73

## Sheet: S1C
		S3 Table C. Percentage of LAMP1+ out of total NP+ signals (for Figure 5B)
		Cell #	0 min	5 min	10 min	15 min	30 min	240 min	NH4Cl
		1	17.2185	15.5172	74.7126	25.6757	26.3158	13.2867	79.37
		2	20.9016	38.8889	52.9412	63.4752	39.4322	32.2917	94.01
		3	22.1053	64.0625	59.2233	26.9663	46.7811	55.5556	94.2
		4		18.1818	80.5755	52.3529	41.3043	44.697	92.68
		5		57.5	53.125	55	29.8165		88.61
		6		61.8497	51.3227	68.7747	36.7725
		7		59.3496	46.8085	77.451	29.771
		8		22.4138	29.9145	59.864	49.6429
		9		47.0588	45.9016	73.3333	51.7915
		10		10.8108	76.3158	42.6966	46.1538
		11		54.8387	33.9623	35.2941	23.8754
		12		52	81.8182	25.8333	39.0411
		13		36.4963	60	68.997	40.617
		14		58.5366	77.8947	43.7908	62.5337
		15		63.5294	42	48.1132	46.3816
		16		23.1156	63.4615	68.5315	72.6667
		17		38.7755	31.9444	55.2632	37.8641
		18		40.5063	59.0909	70.3448	34.6613
		19		23.0769	25	58.0913	51.0067
		20		45.8716	64.9351	45.0704	59.4771
		21		47.0588	52.2727	70.4961	40.9639
		22		30.9645	36.1702	51.1628	65.5367
		23		20	12.5	71.5232	36.7021
		24		21.3198	57.1429	61.2335	40.4959
		25		56.5517	25	70.7483	47.6562
		26		41.9753	46.5517	75	62.963
		27		63.9241	38.6139	58.3333	34.6667
		28		67.8261	56.8627	57.1429	52.5641
		29		58.9147	67.2131	62.3762	18.6667
		30			16.6667	70.303	30.2564
		31		48.3871	26.9841	33.75	3.27869
		32		11.8812	29.0323	3.26087	0
		33		15.1515	43.3962	28.1553	3.74332
		34			15.8621	11.6883	2.22222
		35			12	5.88235	3.72671
		36			11.6883	13.4832	0
		37			13.9344	2.5	7.6087
		38			3.92157	5.35714	7.79221
		39			13.253	1.50376	2.12766
		40			18.5841	7.69231	4.24528
		41			19.1177	5.55556	0.446429
		42			13.3333	5.08475	7.0922
		43			13.9037	6.55738	5.33981
		44			8.95522	18.0328	0.873362
		45			16.6667	17.0732	0.990099
		46			29.0323	6.49351	7.46269
		47			58.4821	8.92857	3.57143
		48			59.4444	15.5556	1.47059
		49			61.8257	5.26316	4.16667
		50			58.6614	12.931	3.75
		51			36.6013	15.625	0.943396
		52			20.2797	6.25	14.7982
		53			66.087	3.84615	4.88889
		54			25.8278	7.07965	2.01342
		55			41.3333	14.2857	2.6455
		56			50	9.09091	3.58744
		57			87.7551	70	1.20846
		58			48.8636	28.6765	2.71186
		59			16.4875	14.2857	2.54777
		60			74.4186	11.1111	9.88142
		MEDIAN	20.9016	43.9234	42.6981	28.4159	16.7324	38.4943	92.68
